# Supplementary material for: Design Optimization and Tradeoff Analysis of an Actuated Continuum Probe for Pulmonary Nodule Localization and Resection
Source: Bioengineering (Basel). 2024 Apr 24;11(5):417. doi: 10.3390/bioengineering11050417 (PMC11118073; doi:10.3390/bioengineering11050417)
Supplement: Supplementary file 1 [file bioengineering-11-00417-s001.zip]

Archive with 1 entries (1 files):
- bioengineering-2895753-supplementary.pdf
